# Supplementary material for: Adrenal Venous Sampling Aids in Distinguishing 17-Hydroxyprogesterone Hypersecreting Adrenal Cortical Adenomas from Non-Classical 21-Hydroxylase Deficiency
Source: Diagnostics (Basel). 2026 Jan 8;16(2):202. doi: 10.3390/diagnostics16020202 (PMC12840385; doi:10.3390/diagnostics16020202)
Supplement: Supplementary file 1 [file diagnostics-16-00202-s001.zip]

Archive with 1 entries (1 files):
- diagnostics-3985446-supplementary.pdf
